# Supplementary material for: O-GlcNAc and phosphorylation modifications on HtL1/FBA10 regulate wheat vernalization for flowering
Source: Nat Commun. 2025 Dec 27;17:999. doi: 10.1038/s41467-025-67734-0 (PMC12848038; doi:10.1038/s41467-025-67734-0)
Supplement: Supplementary file 2 — Supplementary Data 1 [file 41467_2025_67734_MOESM2_ESM.xlsx]

## Sheet: Supplementary Data1
Supplementary Data 1. Information of accessions used in this study.
Sample ID	Wheat variety name	Accession type
1	CI 12203	IMC
2	Bima 1	MCC
3	Shijiazhuang 54	MCC
4	Jinan 2	MCC
5	Neixiang 5	MCC
6	Fengchan 3	MCC
7	Taishan 1	MCC
8	Ganmai 8	MCC
9	Lumai 14	MCC
10	Mianyang 11	MCC
11	Mianyang 15	MCC
12	Xinkehan 9	MCC
13	Bainong 3217	MCC
14	Shaannong 7859	MCC
15	Yumai 2	MCC
16	Yangmai 5	MCC
17	Jinan 13	MCC
18	Jimai 26	MCC
19	Een 1	MCC
20	Yannong 19	MCC
21	Jimai 20	MCC
22	Yangmai 158	MCC
23	Jinan 17	MCC
24	Wenmai 6	MCC
25	Ningchun 4	MCC
26	Zhoumai 9	MCC
27	Yumai 18	MCC
28	Yumai 41	MCC
29	Mianyang 26	MCC
30	Lumai 15	MCC
31	Gaoyou 503	MCC
32	Jimai 38	MCC
33	Jimai 19	MCC
34	Zhengmai 366	MCC
35	Handan 6172	MCC
36	Zhoumai 18	MCC
37	Jimai 22	MCC
38	Shi 4185	MCC
39	Zhengmai 9023	MCC
40	Huaimai 20	MCC
41	Hengguan 35	MCC
42	Zhoumai 22	MCC
43	Bainong AK 58	MCC
44	Zhoumai 16	MCC
45	Xinong 979	MCC
46	Jiangdongmen	CL
47	Funo	IMC
48	Mentana	IMC
49	Early Premium	IMC
50	Bima 4	MCC
51	Xinong 6028	MCC
52	Youzimai	CL
53	Mazhamai	CL
54	Chengduguangtou	CL
55	Beijing 8	MCC
56	Orofen	IMC
57	St 2422/464	IMC
58	Lovrin 10	IMC
59	Fan 6	MCC
60	Xiaoyan 6	MCC
61	Aimengniu	MCC
62	Akagomughi	IMC
63	Chinses Spring	CL
64	Wangshuibai	CL
65	Fumai	CL
66	Chuanmai 42	MCC
67	Shiluan 02-1	MCC
68	Zhongmai 175	MCC
69	Jinmai 47	MCC
70	Zhongyou 9507	MCC
71	Liangxing 66	MCC
72	Sumai 3	MCC
73	Yannong 21	MCC
74	Xinmai 26	MCC
75	Xumai 856	MCC
76	Yanzhan 4110	MCC
77	Lunxuan 987	MCC
78	Xiaoyan 22	MCC
79	Shijiazhuang 8	MCC
80	Chanbuzhi	CL
81	Zaoxiaomai	CL
82	Paozimai	CL
83	Sanyuehuang	CL
84	Zijiehong	CL
85	Galaohan	CL
86	Huoliyan	CL
87	Baimazha	CL
88	Baihuamai	CL
89	Zhushimai	CL
90	Villa Glori	IMC
91	Aifeng 3	MCC
Note: modern Chinese cultivars (MCCs), Chinese landraces (CLs), cultivars from other national breeding programs that were intro ducedintoChinaatvarioushistorical points (‘‘introduced modern cultivars’’ [IMCs])
