# Supplementary material for: O-GlcNAc and phosphorylation modifications on HtL1/FBA10 regulate wheat vernalization for flowering
Source: Nat Commun. 2025 Dec 27;17:999. doi: 10.1038/s41467-025-67734-0 (PMC12848038; doi:10.1038/s41467-025-67734-0)
Supplement: Supplementary file 3 — Supplementary Data 2 [file 41467_2025_67734_MOESM3_ESM.xlsx]

## Sheet: Supplementary Data2
Supplementary Data2. The expression of candidate genes in interval
GeneID	Chrom	Start	End	Annotation	root_Z10	root_Z13	root_Z39	stem_Z30	stem_Z32	stem_Z65	leaf_Z10	leaf_Z23	leaf_Z71	spike_Z32	spike_Z39	spike_Z65	grain_Z71	grain_Z75	grain_Z85	ZM1-1	ZM1-2	ZM1-3	ZM2-1	ZM2-2	ZM2-3	ZM3-1	ZM3-2	ZM3-3	ZM4-1	ZM4-2	ZM4-3	ZM5-1	ZM5-2	ZM5-3	ZM6-1	ZM6-2	ZM6-3
TraesCS3A02G391000	3A	639020449	639025066	Ceramide glucosyltransferase, putative	8.14412	12.0984	10.3552	13.0004	8.1956	2.93834	5.57438	4.52502	9.49629	11.9861	17.4163	15.9443	9.09894	1.50413	2.70912	4.6329	5.4955	5.6004	4.8135	5.5466	6.424	5.6544	4.7754	5.6916	7.1298	4.7096	5.4425	6.5139	6.3162	7.1089	6.9264	6.7396	8.7978
TraesCS3A02G391100	3A	639084974	639086910	Fructose-bisphosphate aldolase	450.367	376.785	365.029	313.057	170.86	147.456	184.075	83.1823	26.4626	123.71	189.242	422.855	190.028	49.1406	28.2372	107.185	107.55	128.576	99.3297	101.499	109.574	96.8697	104.097	97.8905	133.882	107.817	94.6061	95.9531	118.244	97.464	74.6137	70.6001	76.5578
TraesCS3A02G391200	3A	639086296	639086964	protein FLC EXPRESSOR	604.218	325.004	280.869	239.924	125.782	262.162	305.555	131.64	18.0357	94.1004	108.759	472.095	153.363	39.2334	41.9612	0	0.0349	0.0342	0	0.0338	0.033	0.1011	0	0.0349	0	0.0325	0.0989	0	0.0319	0.0318	0	0.0636	0.1282
TraesCS3A02G391300	3A	639147740	639149515	SNAP25 homologous protein SNAP33	0	0	0	0	0	0	0	0	0	0	0	84.5189	0.111431	0	0	0	0	0.0416	0	0	0	0	0	0	0	0	0	0	0	0	0	0	0
TraesCS3A02G391400	3A	639244047	639246660	RING finger protein	24.5167	20.0298	19.0202	8.69529	9.65909	15.654	6.85679	13.7112	37.6267	4.47714	8.02915	14.6684	9.49151	4.31475	8.16549	2.0476	1.6159	1.6123	1.5521	1.8379	1.3712	1.7323	2.0132	2.1844	3.8089	2.5425	2.5653	1.6096	2.5517	1.9532	2.4341	2.2939	1.8139
TraesCS3A02G391500	3A	639248619	639250478	Fructose-bisphosphate aldolase	74.5139	93.4137	81.1271	81.4845	75.4488	51.2722	48.8329	28.0852	11.8608	56.6019	94.3456	96.7727	93.0943	37.54	78.1619	30.2513	33.5457	33.036	28.4823	31.3423	34.6817	34.6262	38.0621	28.6248	33.0991	28.2976	30.7164	25.2322	34.9631	30.2822	23.8699	30.6636	28.3198
TraesCS3A02G391600	3A	639479317	639482977	Two-component response regulator	8.75133	13.8811	14.6393	5.58979	5.74667	4.3844	0.771138	2.01968	2.0078	1.92636	2.58498	1.75364	1.14349	0.348098	1.03646	0.8229	1.0036	0.7479	1.1	1.0115	0.9389	1.0305	0.8663	1.1318	1.193	0.9741	1.0706	1.2919	1.2853	1.2519	1.6058	1.1609	1.4003
TraesCS3A02G391700	3A	639484097	639488100	Peptidyl serine alpha-galactosyltransferase	2.38416	1.54985	1.72188	2.21464	1.30674	0.741102	0.904086	0.690732	0.119748	2.46547	2.77262	1.55883	1.26275	0.204973	0.214114	2.6558	3.0048	2.8076	3.5766	2.8726	2.8782	3.0001	3.3204	3.7565	3.1042	2.6949	2.9009	2.4083	3.0391	3.1008	2.821	2.6492	2.8325
TraesCS3A02G391800	3A	639490178	639505226	Structural maintenance of chromosomes protein	10.5579	4.91766	5.38326	15.5916	3.98105	0.123193	5.30875	3.2533	0.071555	30.5159	6.28978	4.9551	7.15079	0.403216	0.053776	15.0313	15.3523	17.0817	13.8939	15.3922	16.8415	15.1871	14.2418	13.4908	18.0118	13.8829	14.4198	19.9267	17.8073	19.1614	18.7255	18.7957	20.3034
TraesCS3A02G391900	3A	639499249	639500172	Gag-pol polyprotein	NA	NA	NA	NA	NA	NA	NA	NA	NA	NA	NA	NA	NA	NA	NA	NA	NA	NA	NA	NA	NA	NA	NA	NA	NA	NA	NA	NA	NA	NA	NA	NA	NA
TraesCS3A02G392000	3A	639620130	639620681	Early nodulin 93	0.929805	0.741255	0.356621	0.030104	0.161156	3.17362	0.249659	0.051999	0.55807	0	0	0.225364	0.110569	4.49878	0	0.04	0	0	0.0761	0.0379	0	0.1134	0.2596	0.0391	0.8502	0.5473	0.2221	0.5003	0.9673	0	0.0731	0.107	0.1798
TraesCS3A02G392100	3A	639699807	639701550	DNA-directed RNA polymerase subunit beta	1.07006	0.575717	1.14321	2.48547	1.5344	0.047184	1.124	0.860877	0.155436	3.10313	3.10747	0.982743	1.19558	0.07126	1.58648	2.497	3.1935	2.308	3.5172	4.0129	4.4572	3.3473	3.8693	3.8353	4.0932	3.8645	4.0962	3.3612	4.106	2.8805	3.8996	5.2172	4.0082
TraesCS3A02G392200	3A	639701834	639711479	Protein kinase	1.40387	2.24642	2.56532	2.2218	1.9174	3.33346	5.10642	5.3957	9.12492	2.2379	2.39702	3.81612	2.77853	0.384099	1.9171	2.4598	2.0954	2.2908	2.3395	2.5146	2.3421	2.1932	1.9911	2.0798	3.1905	2.1262	2.5367	2.7766	2.5904	3.0845	2.5734	3.0129	2.6683
TraesCS3A02G392300	3A	639748886	639751170	Eukaryotic translation initiation factor 2A	0	0	0	0.017753	0.017746	0	0	0	0	0.425103	0.300078	0.087493	0.234594	0	0	0	0	0.0218	0	0	0.0632	0.0429	0	0.0222	0.2632	0.0207	0.021	0.5679	0.2847	0.3245	0.6638	0.729	0.8574
TraesCS3A02G392400	3A	640363343	640364902	DELLA protein	0.006939	0.132454	0.149527	0	0	0.055602	0	0.02257	0.008903	0	0.008037	0	0	0	0.014814	0	0.0114	0	0	0	0	0	0	0	0	0	0	0	0	0	0.0106	0	0
TraesCS3A02G392500	3A	640391352	640392905	DELLA protein	0	0	0	0	0	0	0	0	0	0	0	0	0	0	0	0	0	0	0	0	0	0	0	0	0	0	0	0	0	0	0	0	0
TraesCS3A02G392600	3A	640497823	640499259	DELLA protein	0.03367	0.024164	0.007318	0.006838	0	0.042852	0.042738	0.02542	0.075279	0.015022	0.015561	0.00662	0.016005	0.010339	0.018225	0	0.0117	0	0	0	0	0	0	0	0.0115	0	0	0	0.0107	0	0	0	0.0107
TraesCS3A02G392700	3A	640554450	640554911	SDD1 protein	0	0	0.028448	0	0	0	0	0	0	0	0.14191	0	0.056515	0	0	0	0	0	0	0	0	0	0	0	0	0	0	0	0	0	0.0322	0	0
TraesCS3A02G392800	3A	640679084	640702807	Peptide transporter	1.50805	7.27148	6.5539	1.61077	2.96042	1.83441	0.993863	2.7049	15.1855	0.008524	0.356164	2.56698	0.731985	0.106865	0	0	0	0.0131	0	0.0647	0	0	0	0	0	0	0	0	0	0	0	0.0122	0
TraesCS3A02G392900	3A	640749009	640751672	Peptide transporter	0.306602	0.539583	0.421204	0.944125	1.16423	0.518331	0.314381	0.428918	1.63989	0.310787	3.91384	0.749235	0.489231	0.055159	0.068112	0.4439	0.3126	0.2843	0.6711	0.4205	0.3168	0.5273	0.4433	0.3675	0.231	0.3427	0.2845	0.1322	0.102	0.2339	0.1456	0.1219	0.1842
TraesCS3A02G393000	3A	640765414	640768397	alpha/beta-Hydrolases superfamily protein	6.64282	5.17183	4.99512	6.56341	7.27598	3.63654	2.39819	2.23333	2.37694	5.34992	5.28722	3.68885	3.32284	0.849691	0.669582	4.3414	3.9995	4.127	3.3317	3.0469	3.3991	3.3231	3.3766	3.6751	2.6417	2.0644	2.5942	2.3811	2.2329	3.3658	2.4457	1.7421	1.6424
TraesCS3A02G393100	3A	640879465	640880640	Heat shock transcription factor	0	0	0	0.018662	0.138879	0	0	0	0	0.020864	0.08703	0.058605	0.043952	0	0	0	0.0551	0.027	0	0	0	0	0	0.0549	0	0	0.026	0	0	0	0	0
Note: Gene expression data across different tissues were obtained from the WheatOmics1.0 database (expression levels quantified as TPM values), while the transcriptome data of developing spike tissues was sourced from the study "Genome-wide profiling of long noncoding RNAs involving in wheat spike development" (expression levels measured in FPM units).
