# Supplementary material for: O-GlcNAc and phosphorylation modifications on HtL1/FBA10 regulate wheat vernalization for flowering
Source: Nat Commun. 2025 Dec 27;17:999. doi: 10.1038/s41467-025-67734-0 (PMC12848038; doi:10.1038/s41467-025-67734-0)
Supplement: Supplementary file 4 — Supplementary Data 3 [file 41467_2025_67734_MOESM4_ESM.xlsx]

## Sheet: Supplementary Data3
Supplementary Data3. Natural variation of candidate genes in interval
Gene	SNP	SNP type	Annotation	Alleles	Chromosome	Position	74	6	75	76	77	78	79	7	80	81	82	83	84	85	8	86	87	88	89	1	9	10	11	90	91	2	12	13	14	15	16	17	18	19	20	3	21	22	23	24	25	26	27
TraesCS3A02G391000	S3A_639020812			C/T	3A	639020812	T	C	T	C	C	C	T	C	C	C	T	C	T	C	C	C	C	N	N	T	C	T	C	T	C	C	C	C	C	C	C	C	T	C	C	C	C	T	C	C	C	C	C
TraesCS3A02G391000	S3A_639021171	synonymous SNV	TraesCS3A02G391000:TraesCS3A02G391000.1:exon2:c.T127T:p.S43S	T/G	3A	639021171	G	T	G	T	T	T	G	T	T	T	G	T	G	N	T	T	T	N	N	G	T	G	T	G	T	T	N	T	T	T	T	T	G	T	T	T	T	G	T	T	T	T	T
TraesCS3A02G391000	S3A_639021273			G/T	3A	639021273	T	G	T	G	G	N	T	G	G	G	T	G	T	N	G	G	G	G	G	T	G	T	G	T	G	G	G	N	G	G	G	G	T	G	G	G	G	T	G	G	G	G	G
TraesCS3A02G391000	S3A_639022753	synonymous SNV	TraesCS3A02G391000:TraesCS3A02G391000.1:exon7:c.A630A:p.G210G	A/G	3A	639022753	G	A	G	A	A	A	G	A	N	A	G	A	N	A	A	A	A	A	A	A	A	G	A	A	A	A	A	A	A	A	A	A	G	A	A	A	A	G	A	A	A	A	A
TraesCS3A02G391000	S3A_639022960			C/A	3A	639022960	A	C	A	N	N	N	A	C	C	C	A	C	N	C	C	C	N	N	N	C	C	A	C	C	C	C	C	C	C	C	C	C	A	C	C	C	C	A	C	C	C	N	C
TraesCS3A02G391000	S3A_639023953			C/T	3A	639023953	T	C	T	C	C	C	N	C	N	C	T	C	N	C	C	C	C	C	N	C	C	T	C	C	C	C	C	N	C	C	C	C	T	C	C	C	C	T	C	C	C	C	C
TraesCS3A02G391000	S3A_639024843			G/A	3A	639024843	A	G	A	G	G	G	A	G	G	G	A	G	G	G	G	N	G	G	N	G	G	A	G	G	G	G	G	G	G	G	G	G	A	G	G	G	N	A	G	G	N	G	G
TraesCS3A02G391000	S3A_639024867			C/T	3A	639024867	T	C	T	C	C	C	T	C	C	C	T	C	C	C	C	N	C	N	N	C	C	T	C	C	C	C	C	C	C	C	C	C	T	C	C	C	N	T	C	C	N	C	C
TraesCS3A02G391000	S3A_639024911			C/T	3A	639024911	C	C	C	C	T	C	C	T	C	C	C	T	C	T	C	N	C	C	N	C	C	C	C	C	C	C	T	C	C	T	C	C	C	T	C	T	T	C	C	C	T	C	C
TraesCS3A02G391000	S3A_639024949	synonymous SNV	TraesCS3A02G391000:TraesCS3A02G391000.1:exon14:c.T1437T:p.T479T	T/C	3A	639024949	C	T	C	T	T	T	C	T	T	T	C	T	C	T	T	N	T	T	T	C	T	C	T	C	T	T	T	T	T	T	N	T	C	T	T	T	T	C	T	T	T	T	T
TraesCS3A02G391100	S3A_639085741			A/G	3A	639085741	A	A	A	A	G	A	A	A	A	A	A	A	A	A	A	N	N	A	A	A	A	N	A	A	A	A	G	A	A	A	A	A	A	G	A	A	G	A	A	A	A	A	A
TraesCS3A02G391300	S3A_639148495	synonymous SNV	TraesCS3A02G391300:TraesCS3A02G391300.1:exon2:c.G303G:p.G101G	G/A	3A	639148495	A	G	A	G	G	G	A	G	G	G	A	G	A	G	G	G	G	G	G	A	G	A	G	A	G	G	G	G	G	G	G	G	A	G	G	G	G	A	G	G	G	G	G
TraesCS3A02G391300	S3A_639148861			C/T	3A	639148861	C	C	C	C	C	C	C	T	C	C	C	C	C	C	C	C	C	C	C	C	C	C	C	C	C	C	C	C	C	C	C	C	C	C	C	T	C	C	C	C	T	C	C
TraesCS3A02G391500	S3A_639249462	synonymous SNV	TraesCS3A02G391500:TraesCS3A02G391500.1:exon2:c.A234A:p.T78T	T/G	3A	639249462	G	N	G	T	T	T	G	T	T	T	G	T	T	T	T	T	T	T	T	T	T	G	T	G	T	T	T	T	T	T	T	T	G	T	T	T	T	G	T	T	T	T	T
TraesCS3A02G391500	S3A_639250325			A/G	3A	639250325	G	A	G	A	A	A	A	A	A	A	A	A	A	A	A	A	A	A	A	A	A	G	N	A	A	A	A	A	A	A	A	A	A	A	A	A	A	A	A	A	A	A	A
TraesCS3A02G391700	S3A_639486813	synonymous SNV	TraesCS3A02G391700:TraesCS3A02G391700.1:exon7:c.A1564A:p.K522K	A/G	3A	639486813	G	A	G	A	A	A	N	A	A	A	A	A	A	A	A	A	N	A	N	A	A	G	A	A	A	A	N	A	A	A	A	A	A	A	N	A	A	G	A	A	A	A	N
TraesCS3A02G392000	S3A_639620343	synonymous SNV	TraesCS3A02G392000:TraesCS3A02G392000.1:exon2:c.C111G:p.A37A	C/G	3A	639620343	C	C	C	C	C	C	C	C	C	C	C	C	C	C	C	C	G	C	C	C	C	C	C	C	G	G	C	C	C	C	C	C	C	C	C	C	C	C	C	G	C	G	C
TraesCS3A02G392300	S3A_639751168	stoploss	TraesCS3A02G392300:TraesCS3A02G392300.1:exon6:c.T1048C:p.X350R	T/C	3A	639751168	T	T	T	T	T	T	T	T	T	T	T	T	C	T	T	T	T	T	Y	T	T	T	T	C	T	T	T	T	T	T	T	T	T	T	T	T	T	C	T	T	T	T	T
TraesCS3A02G392400	S3A_640364259	nonsynonymous SNV	TraesCS3A02G392400:TraesCS3A02G392400.1:exon1:c.T917C:p.I306T	T/C	3A	640364259	T	C	T	T	T	T	T	T	C	C	T	T	C	C	C	C	C	T	C	C	T	T	C	C	C	C	N	T	C	T	C	T	T	T	T	C	T	C	T	C	T	C	T
TraesCS3A02G392500	S3A_640392371	synonymous SNV	TraesCS3A02G392500:TraesCS3A02G392500.1:exon1:c.G1020C:p.L340L	G/C	3A	640392371	G	G	G	G	G	G	G	G	G	G	N	G	G	G	N	S	G	G	G	S	N	S	S	G	S	S	G	G	G	G	G	G	G	G	G	S	N	S	G	G	S	G	G
TraesCS3A02G392500	S3A_640392449	synonymous SNV	TraesCS3A02G392500:TraesCS3A02G392500.1:exon1:c.G1098T:p.A366A	G/T	3A	640392449	G	G	G	G	G	G	G	G	G	G	K	G	G	G	K	K	G	G	G	K	K	K	K	G	K	K	K	G	G	G	K	G	G	N	K	K	K	K	G	K	K	G	G
TraesCS3A02G392500	S3A_640392461	synonymous SNV	TraesCS3A02G392500:TraesCS3A02G392500.1:exon1:c.G1110T:p.V370V	G/T	3A	640392461	N	G	G	G	G	G	G	G	G	G	K	G	G	G	K	K	G	G	G	K	K	K	K	G	K	K	K	G	G	G	K	G	G	N	K	K	K	K	G	K	K	G	G
TraesCS3A02G392500	S3A_640392470	synonymous SNV	TraesCS3A02G392500:TraesCS3A02G392500.1:exon1:c.C1119T:p.T373T	C/T	3A	640392470	C	C	C	C	C	C	C	C	C	C	Y	C	C	C	Y	Y	C	C	C	Y	Y	Y	Y	C	Y	Y	Y	C	C	C	Y	C	C	N	Y	Y	Y	Y	C	Y	Y	C	C
TraesCS3A02G392500	S3A_640392488	synonymous SNV	TraesCS3A02G392500:TraesCS3A02G392500.1:exon1:c.C1137G:p.P379P	C/G	3A	640392488	C	C	C	C	C	C	C	C	C	C	S	C	C	C	S	S	C	C	C	S	S	S	S	C	S	S	S	C	C	C	S	C	C	N	S	S	S	S	C	S	S	C	C
TraesCS3A02G392500	S3A_640392621	synonymous SNV	TraesCS3A02G392500:TraesCS3A02G392500.1:exon1:c.A1270C:p.R424R	A/C	3A	640392621	A	A	A	A	A	A	A	A	A	A	M	A	A	A	M	M	A	A	A	M	M	M	M	A	M	M	M	A	A	A	M	A	A	M	M	M	M	M	A	M	M	A	A
TraesCS3A02G392700	S3A_640554464	nonsynonymous SNV	TraesCS3A02G392700:TraesCS3A02G392700.1:exon1:c.A448G:p.T150A	T/C	3A	640554464	T	T	T	T	T	T	T	T	T	T	Y	T	T	T	Y	Y	T	T	T	Y	Y	Y	Y	T	Y	Y	Y	T	T	T	Y	T	T	Y	Y	Y	Y	Y	T	Y	Y	T	T
TraesCS3A02G392700	S3A_640554507	synonymous SNV	TraesCS3A02G392700:TraesCS3A02G392700.1:exon1:c.C405G:p.L135L	G/C	3A	640554507	G	G	G	G	G	G	G	G	G	G	S	G	G	G	S	S	G	G	G	S	S	S	S	G	S	S	S	G	G	G	S	G	G	S	S	S	S	S	G	S	S	G	G
TraesCS3A02G392700	S3A_640554613	nonsynonymous SNV	TraesCS3A02G392700:TraesCS3A02G392700.1:exon1:c.T299G:p.F100C	A/C	3A	640554613	A	A	A	A	A	A	A	A	A	A	M	A	A	A	M	M	A	A	A	M	M	M	M	A	M	M	M	A	A	A	M	A	A	M	M	M	M	M	A	M	M	A	A
TraesCS3A02G392700	S3A_640554649	nonsynonymous SNV	TraesCS3A02G392700:TraesCS3A02G392700.1:exon1:c.C263A:p.T88K	G/T	3A	640554649	G	G	G	G	G	G	G	G	G	G	K	G	G	G	K	K	G	G	G	K	K	K	K	G	K	K	K	G	G	G	K	G	G	K	K	K	K	K	G	K	K	G	G
TraesCS3A02G392700	S3A_640554659	nonsynonymous SNV	TraesCS3A02G392700:TraesCS3A02G392700.1:exon1:c.G253A:p.V85I	C/T	3A	640554659	C	C	C	C	C	C	C	C	C	C	Y	C	C	C	Y	Y	C	C	C	Y	Y	Y	Y	C	Y	Y	Y	C	C	C	Y	C	C	Y	Y	Y	Y	Y	C	Y	Y	C	C
TraesCS3A02G392700	S3A_640554675	synonymous SNV	TraesCS3A02G392700:TraesCS3A02G392700.1:exon1:c.G237A:p.A79A	C/T	3A	640554675	C	C	C	C	C	C	C	C	C	C	Y	C	C	C	Y	Y	C	C	C	Y	Y	Y	Y	C	Y	Y	Y	C	C	C	Y	C	C	Y	Y	Y	Y	Y	C	Y	Y	C	C
TraesCS3A02G392700	S3A_640554700	nonsynonymous SNV	TraesCS3A02G392700:TraesCS3A02G392700.1:exon1:c.T212C:p.V71A	A/G	3A	640554700	A	A	A	A	A	A	A	A	A	A	R	A	A	A	R	R	A	A	A	R	R	R	R	A	R	R	R	A	A	A	R	A	A	R	R	R	R	R	A	R	R	A	A
TraesCS3A02G392700	S3A_640554709	nonsynonymous SNV	TraesCS3A02G392700:TraesCS3A02G392700.1:exon1:c.T203C:p.I68T	A/G	3A	640554709	A	A	A	A	A	A	A	A	A	A	R	A	A	A	R	R	A	A	A	R	R	R	R	A	R	R	R	A	A	A	R	A	A	R	R	R	R	R	A	R	R	A	A
TraesCS3A02G392700	S3A_640554711	synonymous SNV	TraesCS3A02G392700:TraesCS3A02G392700.1:exon1:c.G201T:p.P67P	C/A	3A	640554711	C	C	C	C	C	C	C	C	C	C	M	C	C	C	M	M	C	C	C	M	M	M	M	C	M	M	M	C	C	C	M	C	C	M	M	M	M	M	C	M	M	C	C
TraesCS3A02G392700	S3A_640554763	stopgain	TraesCS3A02G392700:TraesCS3A02G392700.1:exon1:c.T149A:p.L50X	A/T	3A	640554763	A	A	A	A	A	A	A	A	A	A	W	A	A	A	W	W	A	A	A	W	W	W	W	A	W	W	W	A	A	A	W	A	A	W	W	W	W	W	A	W	W	A	A
TraesCS3A02G392700	S3A_640554765	synonymous SNV	TraesCS3A02G392700:TraesCS3A02G392700.1:exon1:c.G147A:p.A49A	C/T	3A	640554765	C	C	C	C	C	C	C	C	C	C	Y	C	C	C	Y	Y	C	C	C	Y	Y	Y	Y	C	Y	Y	Y	C	C	C	Y	C	C	Y	Y	Y	Y	Y	C	Y	Y	C	C
TraesCS3A02G392700	S3A_640554771	synonymous SNV	TraesCS3A02G392700:TraesCS3A02G392700.1:exon1:c.C141T:p.Y47Y	G/A	3A	640554771	G	G	G	G	G	G	G	G	G	G	R	G	G	G	R	R	G	G	G	R	R	R	R	G	R	R	R	G	G	G	R	G	G	R	R	R	R	R	G	R	R	G	G
TraesCS3A02G392700	S3A_640554772	nonsynonymous SNV	TraesCS3A02G392700:TraesCS3A02G392700.1:exon1:c.A140T:p.Y47F	T/A	3A	640554772	T	T	T	T	T	T	T	T	T	T	W	T	T	T	W	W	T	T	T	W	W	W	W	T	W	W	W	T	T	T	W	T	T	W	W	W	W	W	T	W	W	T	T
TraesCS3A02G392700	S3A_640554822	synonymous SNV	TraesCS3A02G392700:TraesCS3A02G392700.1:exon1:c.C90A:p.S30S	G/T	3A	640554822	G	G	G	G	G	G	G	G	G	G	K	G	G	G	K	K	G	G	G	K	K	K	K	G	K	K	K	G	G	G	K	G	G	K	K	K	K	K	G	K	K	G	G
TraesCS3A02G392700	S3A_640554842	nonsynonymous SNV	TraesCS3A02G392700:TraesCS3A02G392700.1:exon1:c.T70A:p.S24T	A/T	3A	640554842	A	A	A	A	A	A	A	A	A	A	W	A	A	A	W	W	A	A	A	W	W	W	W	A	W	W	W	A	A	A	W	A	A	W	W	W	W	W	A	W	W	A	A
TraesCS3A02G392700	S3A_640554849	synonymous SNV	TraesCS3A02G392700:TraesCS3A02G392700.1:exon1:c.G63A:p.E21E	C/T	3A	640554849	C	C	C	C	C	C	C	C	N	C	Y	C	C	C	Y	Y	C	C	C	Y	Y	Y	Y	C	Y	Y	Y	C	C	C	Y	C	C	Y	Y	Y	Y	Y	C	Y	Y	C	C
TraesCS3A02G392700	S3A_640554883	nonsynonymous SNV	TraesCS3A02G392700:TraesCS3A02G392700.1:exon1:c.T29C:p.L10P	A/G	3A	640554883	A	A	N	A	A	A	A	A	A	A	R	A	A	A	R	R	A	A	A	R	R	R	R	A	R	R	R	A	A	A	R	A	A	R	R	R	R	R	A	R	R	A	A
TraesCS3A02G392700	S3A_640554900	synonymous SNV	TraesCS3A02G392700:TraesCS3A02G392700.1:exon1:c.T12G:p.A4A	A/C	3A	640554900	A	A	A	A	A	A	A	A	A	A	M	A	A	A	M	M	A	A	A	M	M	M	M	A	M	M	M	A	A	A	M	A	A	M	M	M	M	M	A	M	M	A	A
TraesCS3A02G392800	S3A_640685468			C/G	3A	640685468	C	G	C	C	C	C	C	C	G	G	C	C	N	N	G	C	C	C	C	C	C	C	G	N	C	C	N	C	G	C	G	C	C	C	C	C	C	C	C	C	C	C	C
TraesCS3A02G392800	S3A_640685692			C/T	3A	640685692	C	C	C	T	C	T	C	C	C	C	C	C	N	N	C	C	C	C	C	C	T	N	C	N	C	C	C	T	C	C	C	T	C	C	T	C	C	C	T	C	C	C	T
TraesCS3A02G392800	S3A_640685884			A/G	3A	640685884	A	A	A	A	A	A	G	A	A	A	G	A	A	N	A	A	A	A	A	A	A	A	A	A	A	A	N	A	A	A	A	A	G	A	A	A	A	A	A	A	A	A	A
TraesCS3A02G392800	S3A_640686680			C/T	3A	640686680	C	C	C	C	C	N	C	C	C	C	C	C	N	N	C	C	T	C	C	C	C	C	C	C	T	T	C	C	C	C	C	C	C	C	C	T	C	C	C	T	C	T	C
TraesCS3A02G392800	S3A_640687674			G/C	3A	640687674	G	G	G	G	G	G	G	G	G	G	G	G	N	N	G	G	G	G	G	G	G	G	G	G	G	G	G	G	G	S	G	S	G	G	G	G	G	G	G	N	G	S	G
TraesCS3A02G392800	S3A_640688016			T/C	3A	640688016	T	T	Y	T	T	T	T	T	T	T	Y	T	T	N	T	T	Y	T	T	T	T	T	T	Y	Y	T	T	T	T	T	T	T	T	T	T	T	T	T	T	T	T	T	T
TraesCS3A02G392800	S3A_640688047			C/T	3A	640688047	C	C	C	C	C	C	C	C	C	C	Y	C	C	N	C	C	Y	N	C	C	C	C	Y	Y	Y	C	C	C	C	C	C	C	C	C	C	C	C	C	C	C	N	C	C
TraesCS3A02G392800	S3A_640688840			G/A	3A	640688840	A	N	A	G	A	G	A	G	G	G	A	A	N	N	G	G	G	A	G	G	G	A	G	G	G	G	A	G	G	A	G	G	A	A	G	G	N	G	G	G	A	G	G
TraesCS3A02G392800	S3A_640690744			G/A	3A	640690744	G	G	G	G	G	G	G	G	G	G	G	G	N	N	A	G	G	G	G	G	G	G	N	G	G	G	G	G	A	G	N	G	G	G	G	G	G	G	G	G	G	G	G
TraesCS3A02G392800	S3A_640692173			T/C	3A	640692173	C	T	C	T	T	T	T	T	T	T	T	T	N	N	T	T	T	T	T	T	N	C	T	N	T	T	T	N	T	T	T	T	T	T	T	T	T	T	T	T	T	T	T
TraesCS3A02G392800	S3A_640694154			C/T	3A	640694154	C	N	C	C	C	C	C	C	T	T	C	C	C	N	T	T	T	N	Y	C	C	C	T	C	T	T	C	C	T	C	T	C	C	C	C	T	C	C	C	T	C	N	C
TraesCS3A02G392800	S3A_640698984			C/T	3A	640698984	C	C	C	C	C	C	T	C	C	C	T	C	N	N	C	C	C	C	C	N	C	C	C	C	C	C	C	C	C	C	C	C	T	C	C	C	C	C	C	C	C	C	C
TraesCS3A02G392900	S3A_640750090			C/A	3A	640750090	C	A	C	C	C	C	C	C	A	A	C	C	C	A	A	A	A	C	M	C	C	C	A	C	A	A	C	C	A	C	A	C	C	C	C	A	C	C	C	A	C	A	C
TraesCS3A02G392900	S3A_640750422			C/T	3A	640750422	N	C	C	T	C	T	C	C	C	C	C	C	C	C	C	N	C	C	C	C	T	C	N	C	C	C	C	T	C	C	C	T	C	C	T	C	C	C	T	C	C	C	T
[truncated: 48 more columns]
