# Supplementary material for: O-GlcNAc and phosphorylation modifications on HtL1/FBA10 regulate wheat vernalization for flowering
Source: Nat Commun. 2025 Dec 27;17:999. doi: 10.1038/s41467-025-67734-0 (PMC12848038; doi:10.1038/s41467-025-67734-0)
Supplement: Supplementary file 5 — Supplementary Data 4 [file 41467_2025_67734_MOESM5_ESM.xlsx]

## Sheet: Supplementary Data4
Supplementary Data4. Detailed information on SNP loci within 2 kb upstream and downstream of the TraesCS3A02G391100 gene
SNP	Alleles	Chromosome	Position	Strand	SNP annotation	SNP type	TF bingding Site
S3A_639082950	C/T	3A	639082950	+	upstream	TraesCS3A02G391100(dist=1826)
S3A_639082957	C/T	3A	639082957	+	upstream	TraesCS3A02G391100(dist=1819)
S3A_639082983	T/C	3A	639082983	+	upstream	TraesCS3A02G391100(dist=1793)	BBR-BPC
S3A_639083161	G/A	3A	639083161	+	upstream	TraesCS3A02G391100(dist=1615)
S3A_639083164	G/A	3A	639083164	+	upstream	TraesCS3A02G391100(dist=1612)
S3A_639083257	A/G	3A	639083257	+	upstream	TraesCS3A02G391100(dist=1519)
S3A_639083501	T/G	3A	639083501	+	upstream	TraesCS3A02G391100(dist=1275)
S3A_639084076	T/G	3A	639084076	+	upstream	TraesCS3A02G391100(dist=700)
S3A_639084105	A/G	3A	639084105	+	upstream	TraesCS3A02G391100(dist=671)	MIKC_MADS
S3A_639084119	A/G	3A	639084119	+	upstream	TraesCS3A02G391100(dist=657)
S3A_639084160	G/A	3A	639084160	+	upstream	TraesCS3A02G391100(dist=616)
S3A_639084327	T/C	3A	639084327	+	upstream;downstream	TraesCS3A02G391100(dist=449);TraesCS3A02G391200(dist=449)
S3A_639085741	A/G	3A	639085741	+	intronic	TraesCS3A02G391100
