# Supplementary material for: O-GlcNAc and phosphorylation modifications on HtL1/FBA10 regulate wheat vernalization for flowering
Source: Nat Commun. 2025 Dec 27;17:999. doi: 10.1038/s41467-025-67734-0 (PMC12848038; doi:10.1038/s41467-025-67734-0)
Supplement: Supplementary file 6 — Supplementary Data 5 [file 41467_2025_67734_MOESM6_ESM.xlsx]

## Sheet: Supplementary Data5
Supplementary Data5. The potential interaction proteins of HtL1 identified by IP-MS				Supplementary Data5. The potential interaction proteins of HtL1 identified by IP-MS
Checked	Protein FDR Confidence: Combined	Master	Accession	Description	Exp. q-value: Combined	Sum PEP Score	Coverage [%]	# Peptides	# PSMs	# Unique Peptides	# AAs	MW [kDa]	calc. pI	Score Sequest HT: Sequest HT	# Peptides (by Search Engine): Sequest HT
FALSE	High	Master Protein	TraesCS5A01G153500.1	Clathrin heavy chain AT3G11130.1	0	151.875	23	33	162	3	1708	193.4	5.36	297.63	33
FALSE	High	Master Protein	TRIAE_CS42_5AS_TGACv1_394081_AA1278040.1	TRIAE_CS42_5AS_TGACv1_394081_AA1278040.1 (Fructose-bisphosphate aldolase, class-I)	0	129.242	37	9	577	1	244	25.9	9.32	1374.76	9
FALSE	High	Master Protein	TraesCS4A01G296600.1	Tubulin beta chain AT5G44340.1	0	124.55	38	15	317	1	445	49.7	4.83	671.47	15
FALSE	High	Master Protein	TraesCS6A01G334100.1	Alpha-amylase AT4G25000.1	0	61.943	39	11	113	1	427	47.2	6.48	181.81	11
FALSE	High	Master Protein	TraesCS7A01G381100.2	Fructose-bisphosphate aldolase AT4G26530.1	0	59.841	33	10	118	1	390	41.1	7.24	295.57	10
FALSE	High	Master Protein	TraesCS3B01G410000.1	Actin AT5G09810.1	0	45.164	28	8	141	2	404	44.8	6.6	243.6	8
FALSE	High	Master Protein	TRIAE_CS42_4DS_TGACv1_361591_AA1170510.1	TRIAE_CS42_4DS_TGACv1_361591_AA1170510.1 (UDP-glucose 6-dehydrogenase 4 )	0	40.72	31	11	57	1	480	52.8	6.13	92.91	11
FALSE	High	Master Protein	TraesCS7B01G111700.1	Endoglucanase AT1G70710.1	0	19.494	14	5	14	5	528	57.4	8.02	20.64	5
FALSE	High	Master Protein	TRIAE_CS42_6AL_TGACv1_473270_AA1529850.1	TRIAE_CS42_6AL_TGACv1_473270_AA1529850.1 (eukaryotic initiation factor 4A-III homolog B-like)	0	16.664	8	4	48	2	413	46.2	6.58	100.71	4
FALSE	High	Master Protein	TraesCS5A01G069700.2	Tubulin beta chain AT1G20010.1	0	16.579	12	2	26	1	243	26	8.56	47.72	2
FALSE	High	Master Protein	TRIAE_CS42_3AS_TGACv1_213121_AA0705540.1	TRIAE_CS42_3AS_TGACv1_213121_AA0705540.1 （Glutathione S-transferase）	0	15.889	21	4	26	1	229	25.8	5.43	40.8	4
FALSE	High	Master Protein	TraesCS4A01G317800.1	Exportin-1 AT5G17020.1	0	14.161	5	4	16	4	1069	122.3	5.73	16.12	4
FALSE	High	Master Protein	TraesCS5A01G114400.1	ATP dependent RNA helicase AT1G31970.1	0	13.875	11	4	8	4	535	58.4	8.85	9.74	4
FALSE	High	Master Protein	TRIAE_CS42_4DS_TGACv1_361374_AA1166440.2	TRIAE_CS42_4DS_TGACv1_361374_AA1166440.2 （Phosphomethylpyrimidine synthase ）	0	13.207	10	3	6	3	662	73.8	6.39	7.21	3
FALSE	High	Master Protein	TRIAE_CS42_1AL_TGACv1_002273_AA0040340.1	TRIAE_CS42_1AL_TGACv1_002273_AA0040340.1 （Asparagine synthase）	0	12.973	11	4	27	1	603	67.7	6.33	33.11	4
FALSE	High	Master Protein	TRIAE_CS42_6AL_TGACv1_473413_AA1530960.1	TRIAE_CS42_6AL_TGACv1_473413_AA1530960.1 （mitochondrial phosphate carrier protein 3, mitochondrial-like)	0	12.703	7	2	15	2	475	49.7	9.5	16.18	2
FALSE	High	Master Protein	TRIAE_CS42_5AS_TGACv1_393487_AA1273050.3	TRIAE_CS42_5AS_TGACv1_393487_AA1273050.3 （ATP-citrate synthase)	0	9.963	9	3	12	3	423	46.8	5.72	8.85	3
FALSE	High	Master Protein	TRIAE_CS42_U_TGACv1_640703_AA2070130.1	TRIAE_CS42_U_TGACv1_640703_AA2070130.1 (polypyrimidine tract-binding protein homolog 1-like isoform X1)	0	8.087	9	2	5	2	500	53.8	7.06	8.85	2
FALSE	High	Master Protein	TraesCS6A01G288000.1	Acetolactate synthase AT3G48560.1	0	6.913	4	2	7	2	647	69.5	7.2	4.73	2
FALSE	High	Master Protein	TraesCS1D01G166900.1	Monothiol glutaredoxin AT4G04950.1	0	6.887	9	3	3	3	489	53.2	5.26	1.69	3
FALSE	High	Master Protein	TRIAE_CS42_2DS_TGACv1_178032_AA0589610.1	TRIAE_CS42_2DS_TGACv1_178032_AA0589610.1 （uncharacterized protein）	0	5.225	5	2	9	2	432	49.1	6.47	6.87	2
FALSE	High	Master Protein	TRIAE_CS42_1DS_TGACv1_080623_AA0251150.5	TRIAE_CS42_1DS_TGACv1_080623_AA0251150.5 （cullin-1 isoform X2）	0	5.181	3	2	2	2	772	90	7.25	2.01	2
FALSE	High	Master Protein	TRIAE_CS42_3B_TGACv1_223692_AA0785740.2	TRIAE_CS42_3B_TGACv1_223692_AA0785740.2 (Enoyl-CoA hydratase/isomerase)	0	4.796	2	1	7	1	764	82.7	8.22	9.33	1
FALSE	High	Master Protein	TraesCS2A01G317700.2	RNA-binding protein AT3G19130.1	0	4.38	8	2	3	2	424	46.2	8.38	3.48	2
FALSE	High	Master Protein	TRIAE_CS42_6AS_TGACv1_487471_AA1570800.2	TRIAE_CS42_6AS_TGACv1_487471_AA1570800.2 (pre-mRNA-processing factor 39-like)	0	4.151	3	2	3	2	784	86.7	4.88	3.35	2
FALSE	High	Master Protein	TraesCS3B01G323900.1	Trehalose-6-phosphate synthase 6 AT2G18700.1	0	3.973	1	1	3	1	913	102.3	5.88	0	1
FALSE	High	Master Protein	TraesCS5D01G478900.1	Mg-protoporphyrin IX chelatase AT1G08520.1	0	3.771	3	2	2	2	815	88.5	6.58	1.7	2
FALSE	High	Master Protein	TraesCS1A01G050100.2	Alcohol dehydrogenase, putative AT1G32780.1	0	3.437	9	2	5	2	394	42.3	6.24	0	2
FALSE	High	Master Protein	TRIAE_CS42_5DL_TGACv1_433256_AA1407140.1	TRIAE_CS42_5DL_TGACv1_433256_AA1407140.1 (pentatricopeptide repeat-containing protein At5g46580, chloroplastic)	0	3.133	1	1	4	1	741	81.8	7.99	1.78	1
FALSE	High	Master Protein	TraesCS6A01G188800.2	2,3,4,5-tetrahydropyridine-2,6-dicarboxylate N-acetyltransferase AT3G48680.1	0	3.024	5	1	1	1	256	27.3	8.18	1.62	1
FALSE	High	Master Protein	TRIAE_CS42_3AS_TGACv1_211087_AA0684790.1	TRIAE_CS42_3AS_TGACv1_211087_AA0684790.1 (60S ribosomal protein L26-1-like)	0	2.967	7	1	3	1	163	18.9	11.87	0	1
FALSE	High	Master Protein	TraesCS2A01G238400.1	Zeta-carotene desaturase AT3G04870.1	0.001	2.836	2	1	4	1	568	62.5	7.21	4.35	1
FALSE	High	Master Protein	TRIAE_CS42_3B_TGACv1_223174_AA0777350.1	TRIAE_CS42_3B_TGACv1_223174_AA0777350.1 (60S ribosomal protein L24)	0.001	2.816	7	1	7	1	162	18.4	10.64	5.46	1
FALSE	High	Master Protein	TraesCS3B01G425900.1	Nucleic acid-binding, OB-fold-like protein AT3G48500.2	0.001	2.618	2	1	1	1	652	77.3	5.39	2.05	1
FALSE	High	Master Protein	TRIAE_CS42_2BL_TGACv1_130310_AA0408540.2	TRIAE_CS42_2BL_TGACv1_130310_AA0408540.2 (coatomer subunit epsilon-1-like)	0.001	2.598	3	1	7	1	405	45.1	6.67	1.62	1
FALSE	High	Master Protein	TRIAE_CS42_4DS_TGACv1_362799_AA1182230.3	TRIAE_CS42_4DS_TGACv1_362799_AA1182230.3 （Adenylyl cyclase-associated protein )	0.001	2.453	3	1	2	1	536	57.2	8.75	1.66	1
FALSE	High	Master Protein	TraesCS4A01G227300.1	Chlorophyll a/b binding protein domain-containing protein AT1G71500.1	0.001	2.426	6	1	3	1	278	29.9	5.67	1.72	1
FALSE	High	Master Protein	TRIAE_CS42_5BL_TGACv1_405115_AA1320370.2	TRIAE_CS42_5BL_TGACv1_405115_AA1320370.2 （AP-1 complex subunit sigma-1）	0.001	2.338	7	1	2	1	186	21.4	6.28	1.88	1
FALSE	High	Master Protein	TraesCS6D01G332700.1	Dehydrin	0.001	2.313	1	1	1	1	912	93.4	6.47	0	1
FALSE	High	Master Protein	TraesCS6A01G276000.1	TBC domain containing protein AT5G52580.2	0.002	2.202	2	1	2	1	718	81.8	5.45	0	1
FALSE	High	Master Protein	TraesCS6A01G282300.1	Threonine--tRNA ligase AT2G04842.1	0.002	2.149	2	1	1	1	667	76	6.51	0	1
FALSE	High	Master Protein	TRIAE_CS42_4BS_TGACv1_327870_AA1077040.1	TRIAE_CS42_4BS_TGACv1_327870_AA1077040.1 （GTPase Der-like isoform X2）	0.003	2.135	2	1	4	1	689	76.3	8.69	5.38	1
FALSE	High	Master Protein	TRIAE_CS42_7AL_TGACv1_556269_AA1759640.1	TRIAE_CS42_7AL_TGACv1_556269_AA1759640.1 （TBCC domain-containing protein 1-like）	0.003	2.072	3	1	3	1	606	65.5	5.47	0	1
FALSE	High	Master Protein	TRIAE_CS42_4BL_TGACv1_322129_AA1068800.1	TRIAE_CS42_4BL_TGACv1_322129_AA1068800.1 （calcium-transporting ATPase 4, endoplasmic reticulum-type-like）	0.003	2.023	1	1	1	1	1105	120.4	5.3	0	1
FALSE	High	Master Protein	TraesCS7D01G117800.1	Starch synthase, chloroplastic/amyloplastic AT5G24300.1	0.005	1.863	2	1	1	1	655	72	6.15	1.97	1
FALSE	High	Master Protein	TraesCS3D01G205400.1	Carbohydrate-binding-like fold protein AT3G62360.1	0.005	1.855	1	1	1	1	1192	130.6	5.74	0	1
FALSE	High	Master Protein	TRIAE_CS42_4BL_TGACv1_320640_AA1045320.1	TRIAE_CS42_4BL_TGACv1_320640_AA1045320.1 （importin-4-like）	0.006	1.839	1	1	1	1	1062	117.1	5.06	0	1
FALSE	High	Master Protein	TRIAE_CS42_U_TGACv1_642716_AA2122050.1(TraesCS2B02G478100)	TRIAE_CS42_U_TGACv1_642716_AA2122050.1 （calcium-dependent protein kinase）	0.006	1.835	3	1	3	1	559	61.4	5.73	0	1
FALSE	High	Master Protein	TRIAE_CS42_4DL_TGACv1_342497_AA1115220.1	TRIAE_CS42_4DL_TGACv1_342497_AA1115220.1 （Calmodulin）	0.006	1.81	7	1	1	1	149	16.8	4.27	0	1
FALSE	High	Master Protein	TraesCS1A01G075000.1	Long-Chain Acyl-CoA Synthetase AT4G11030.1	0.006	1.806	2	1	2	1	670	75	6.99	0	1
FALSE	High	Master Protein	TRIAE_CS42_U_TGACv1_645112_AA2143110.1	TRIAE_CS42_U_TGACv1_645112_AA2143110.1 (Glycoside hydrolase)	0.01	1.729	2	1	2	1	590	66	6.35	0	1
Note: The kinase protein TaCDPK13, highlighted in green, is designated for validation in subsequent experimental studies.
