# Supplementary material for: O-GlcNAc and phosphorylation modifications on HtL1/FBA10 regulate wheat vernalization for flowering
Source: Nat Commun. 2025 Dec 27;17:999. doi: 10.1038/s41467-025-67734-0 (PMC12848038; doi:10.1038/s41467-025-67734-0)
Supplement: Supplementary file 7 — Supplementary Data 6 [file 41467_2025_67734_MOESM7_ESM.xlsx]

## Sheet: Supplementary Data6
Supplementary Data6. List of primers used in this study
Name	Primer (5'-3')	Purpose
FBA10-OE-F	GATGACGACGATAAGGGTACCATGTCGGCCTACTGCGGCAAGT	Construction of transgenic wheat
FBA10-OE-R	CAGTCTAGAGTCGACGGATCCGTACTTGTAGTCCTTGACGTGG
TaCDPK13-OE-F	TCTGCAGGTCGACTCTAGAGGATCCATGGATTACAAGGATGACGAC
TaCDPK13-OE-R	CAGGAACATCGTATGGGTAGAGCTCGATTGCACCAGGTGCGTCTC
TaOGT1-OE-F	TCTGCAGGTCGACTCTAGAGGATCCATGCGGTTCACGGCGGGGGG
TaOGT1-OE-R	CAGGAACATCGTATGGGTAGAGCTCGTATCCTAGGACCATGCTA
FBA10-IE-F	CCCAAGCTTCTACTGCGGCAAGTACAAGG
FBA10-IE-R	GGGGTACCCTTGTCCACCTTGATTCCGG
FBA10-E-F	CCCAAGCTTATGAGCTCATCAAGAACGCTGC
FBA10-E-R	CGGGATCCCTTGTCCACCTTGATTCCGG
FBA10-221GFP-F	TTTGGAGAGAACACGGGGGACATGTCGGCCTACTGCGGCAAGT	subcellular localization
FBA10-221GFP-R	AGTTCTTCTCCTTTACCCATGTACTTGTAGTCCTTGACGTGG
FBA10-GST-F	CCAAAATCGGATCTGGTTCCGCGTGGATCCATGTCGGCCTACTGCGGCAAGT	Prokaryotic protein expression and purification
FBA10-GST-R	TCAGTCAGTCACGATGCGGCCGCTCGAGGTACTTGTAGTCCTTGACGTGG
TaCDPK13-GST-F	CCAAAATCGGATCTGGTTCCGCGTATGGGCAACGCATGCGGCGGTT
TaCDPK13-GST-R	TCAGTCAGTCACGATGCGGCCGGATTGCACCAGGTGCGTCT
FBA10-nLuc-F	CGGGGGACGAGCTCGGTACCATGTCGGCCTACTGCGGCAAGT	LCI
FBA10-nLuc-R	GCGTACGAGATCTGGTCGACGTACTTGTAGTCCTTGACGTGG
FBA10-cLuc-F	TACGCGTCCCGGGGCGGTACCATGTCGGCCTACTGCGGCAAGT
FBA10-cLuc-R	AACGAAAGCTCTGCAGGTCGACGTACTTGTAGTCCTTGACGTGG
TaCDPK13-nLuc-F	CGGGGGACGAGCTCGGTACCATGGGCAACGCATGCGGCGGTT
TaCDPK13-nLuc-R	GCGTACGAGATCTGGTCGACGATTGCACCAGGTGCGTCT
TaOGT1-cLuc-F	TACGCGTCCCGGGGCGGTACCATGCGGTTCACGGCGGGGGG
TaOGT1-cLuc-R	AACGAAAGCTCTGCAGGTCGAC GTATCCTAGGACCATGCTA
FBA10-CE-F	CTCAGGCCTGGCGCGCCACTAGT ATGTCGGCCTACTGCGGCAAGT	Bi-FC
FBA10-CE-R	GTATGGGTACATCCCGGGAGC GTACTTGTAGTCCTTGACGTGG
TaCDPK13-NE-F	CTCAGGCCTGGCGCGCCACTAGTATGGGCAACGCATGCGGCGGTT
TaCDPK13-NE-R	TTTTGCTCCATCCCGGGAGCGATTGCACCAGGTGCGTCTC
TaOGT1-NE-F	CTCAGGCCTGGCGCGCCACTAGTATGCGGTTCACGGCGGGGGG
TaOGT1-NE-R	TTTTGCTCCATCCCGGGAGCGTATCCTAGGACCATGCTA
FBA10-HA-F	TCTTAATTAATCTAGAATGTCGGCCTACTGCGGC	Co-IP
FBA10-HA-R	ATGGGTAACCTGCCATGTACTTGTAGTCCTTGACGTGG
TaCDPK13-121GFP-F	TTTGGAGAGAACACGGGGGACATGGGCAACGCATGCGGCGGTT
TaCDPK13-121GFP-R	AGTTCTTCTCCTTTACCCATGATTGCACCAGGTGCGTCTC
FBA10-BT3-N-F	AATTCCTGCAGGGCCATTACGGCCATGTCGGCCTACTGCGGCAAGT	yeast two-hybrid
FBA10-BT3-N-R	TACTTACCATGGGGCCGAGGCGGCCGTACTTGTAGTCCTTGACGTGG
TaOGT1-PR3-N-F	CGCAGAGTGGCCATTACGGCCATGCGGTTCACGGCGGGGGG
TaOGT1-PR3-N-R	ATTCTCGAGAGGCCGAGGCGGCCGTATCCTAGGACCATGCTA
FBA10-OE-RTF	ACGGAGAACGAGGAGAAGGCCAGGAC	RT-PCR
FBA10-OE-RTR	GCCCTCGCCAAGGGTGGCGTCG
TaCDPK13-RTF	TTGTTGGAAGCCCATACTATGT
TaCDPK13-RTR	ATGTAGAGAATTACACCAGCGG
TaOGT1-RTF	CCCATTCCTCACCATAAA
TaOGT1-RTR	ACCGCAAAGTACCACAGA
Actin-RT-F	CCAACAGAGAGAAAATGACCCA
Actin-RT-R	AAGGTCCAAACGAAGGATAGCA
VRN1-RT-F	TCCACCGAGTCATGTATGGA
VRN1-RT-R	GAGAACCTTTTCTGCATAAGAA
FBA7-RTF	GCCACCCATTCAAATACGAG
FBA7-RTR	GGAAGGAGGACTTGAGGAGA
FBA8-RTF	ACAGCCAGACATTGAGCCA
FBA8-RTR	AAGGAGGACTTGAGGAGA
FBA9-RTF	TCGTTACCAAAGCAGAAAT
FBA9-RTR	ACCTCATCGCCAATTCATG
VRN1-5A-I-F	GTGCTCGACAGCGGCTAT	ChIP-qPCR
VRN1-5A-I-R	GAGGACGTGAGGTGGAAGAG
VRN1-5A-IV-F	CATTCGCTTCTCCTTTCCTA
VRN1-5A-IV-R	CAGACTACCGCCTCACTTTT
VRN1-5B-II-F	TTTCCTGTTTCGTCCCGC
VRN1-5B-II-R	GCTTTCCCCAAATCATTTTCTC
VRN1-5B-V-F	CTTTGCCATAAAATAGGACTGC
VRN1-5B-V-R	CCACATCAATCGTAAAGAGA
VRN1-5D-III-F	GAGACGGCCCAAAACAAG
VRN1-5D-III-R	GGACGAAAGAGGAAATGCT
VRN1-5D-VI-F	ATCACCTTGCCTAATGCCTTAGC
VRN1-5D-VI-R	CTTCTTTGCCACCTTGTACGTA
Cas9-F	GAAGAGGTCGTGAAGAAGATGAAG	Detection of cas9 gene
Cas9-R	TGGGCGTGGTGGTAGTTGT
