# Supplementary material for: O-GlcNAc and phosphorylation modifications on HtL1/FBA10 regulate wheat vernalization for flowering
Source: Nat Commun. 2025 Dec 27;17:999. doi: 10.1038/s41467-025-67734-0 (PMC12848038; doi:10.1038/s41467-025-67734-0)
Supplement: Supplementary file 11 — Source Data [file 41467_2025_67734_MOESM11_ESM.xlsx]

## Sheet: Figure 1
Source Data Fig. 1c Tissue-specific expression profile of TraesCS3A02G391100.
	root_Z10	root_Z13	root_Z39	stem_Z30	stem_Z32	stem_Z65	leaf_Z10	leaf_Z23	leaf_Z71	spike_Z32	spike_Z39	spike_Z65	grain_Z71	grain_Z75	grain_Z85
	450.367	376.785	365.029	313.057	170.86	147.456	184.075	83.1823	26.4626	123.71	189.242	422.855	190.028	49.1406	28.2372
	416.407	369.538	349.518	300.001	170.72	141.541	179.06	80.1654	25.0578	118.126	179.881	379.121	183.606	44.3941	24.7062
	484.327	384.032	380.54	326.113	171	153.371	189.09	86.1992	27.8674	129.294	198.603	466.589	196.45	53.8871	31.7682
Source Data Fig. 1d The expression patterns of TraesCS3A02G391100 and candidate genes during spikelet development.
	GeneID	ZM1-1	ZM1-2	ZM1-3	ZM2-1	ZM2-2	ZM2-3	ZM3-1	ZM3-2	ZM3-3	ZM4-1	ZM4-2	ZM4-3	ZM5-1	ZM5-2	ZM5-3	ZM6-1	ZM6-2	ZM6-3
	TraesCS3A02G391100	107.185	107.55	128.576	99.3297	101.499	109.574	96.8697	104.097	97.8905	133.882	107.817	94.6061	95.9531	118.244	97.464	74.6137	70.6001	76.5578
	TraesCS3A02G391500	30.2513	33.5457	33.036	28.4823	31.3423	34.6817	34.6262	38.0621	28.6248	33.0991	28.2976	30.7164	25.2322	34.9631	30.2822	23.8699	30.6636	28.3198
	TraesCS3A02G391800	15.0313	15.3523	17.0817	13.8939	15.3922	16.8415	15.1871	14.2418	13.4908	18.0118	13.8829	14.4198	19.9267	17.8073	19.1614	18.7255	18.7957	20.3034
Source Data Fig. 1e The differences in heading time among materials containing two different Hap-1 and Hap-2 of TraesCS3A02G391100.
	Hap-1		Hap-2
	accessions	Heading time	accessions	Heading time
	Jimai 26	186.139	Bima 1	188.362
	Yangmai 158	186.139	Shijiazhuang 54	189.314
	Mianyang 26	185.821	Jinan 2	189.632
	Zhoumai 18	188.997	Neixiang 5	186.774
	Shi 4185	187.091	Fengchan 3	190.267
	Xinong 979	188.044	Taishan 1	189.632
	Xiaoyan 6	187.727	Ganmai 8	190.902
	Chuanmai 42	186.774	Lumai 14	188.679
	Shiluan 02-1	186.774	Mianyang 15	185.503
	Xinmai 26	186.456	Bainong 3217	187.409
	Shijiazhuang 8	187.727	Shaannong 7859	188.997
	Paozimai	185.821	Yumai 2	187.727
			Yangmai 5	186.456
			Jinan 13	190.267
			Yannong 19	189.314
			Jinan 17	187.409
			Wenmai 6	187.091
			Ningchun 4	187.091
			Zhoumai 9	189.632
			Yumai 18	187.409
			Yumai 41	185.821
			Lumai 15	186.456
			Jimai 38	188.044
			Jimai 19	188.997
			Zhengmai 366	184.868
			Handan 6172	187.409
			Jimai 22	188.679
			Huaimai 20	188.044
			Hengguan 35	187.409
			Zhoumai 22	191.22
			Bainong AK 58	187.727
			Zhoumai 16	188.362
			Jiangdongmen	186.456
			Funo	190.902
			Early Premium	188.362
			Bima 4	189.632
			Xinong 6028	190.585
			Youzimai	189.632
			Mazhamai	188.997
			Chengduguangtou	190.902
			Beijing 8	187.727
			St 2422/464	190.585
			Lovrin 10	195.666
			Fan 6	188.362
			Aimengniu	191.22
			Chinses Spring	190.902
			Wangshuibai	188.679
			Fumai	188.997
			Zhongmai 175	187.091
			Jinmai 47	187.091
			Zhongyou 9507	188.044
			Liangxing 66	187.727
			Sumai 3	186.456
			Yannong 21	189.632
			Yanzhan 4110	185.503
			Xiaoyan 22	186.139
			Chanbuzhi	189.95
			Zaoxiaomai	186.774
			Sanyuehuang	189.314
			Zijiehong	198.842
			Galaohan	198.842
			Huoliyan	195.666
			Baimazha	190.902
			Baihuamai	191.22
			Zhushimai	190.267
			Aifeng 3	188.362
Source Data Fig. 1f Geographic distribution of the haplotypes of TraesCS3A02G391100 across 306 worldwide wheat accessions.								Source Data Fig. 1g Haplotype frequency of TraesCS3A02G391100 among 355 wheat accessions in China and USA cultivars and landraces.
	class	Hap-W1	Hap-W2	Hap-W3	Hap-W4	Hap-W5		class	Hap-CU1	Hap-CU2	Hap-CU3	Hap-CU4	Hap-CU5	Hap-CU6	Hap-CU7
	Africa	9	3	0	0	17		Landrace	3	48	8	10	6	0	102
	Asia (except Middle East)	7	0	0	0	57		CHN_CV	20	34	6	2	6	0	33
	Europe	16	2	3	4	48		USA_CV	0	0	7	25	0	10	30
	Middle East	15	3	1	0	22
	North America	3	4	6	2	11
	Oceania	4	3	2	0	8
	South America	7	3	3	6	21
Source Data Fig. 1h The haplotype frequency of TraesCS3A02G391100 among 830 wheat accessions from 1900 to 2020 in China.								Source Data Fig. 1i Haplotype network of TraesCS3A02G391100.
	class	Hap-Y1	Hap-Y2	Hap-Y3	Hap-Y4			class	Hap-D1	Hap-D4	Hap-D2	Hap-D3
	Pre-1960	25	1	5	82			Domesticated einkorn	20	0	0	0
	1961-1980	15	0	1	80			Wild einkorn	20	0	0	0
	1981-2000	64	2	1	130			Domesticated emmer	0	9	1	1
	2001-2020	134	20	0	261			Urartu	0	0	0	21
								Wild emmer	0	8	3	0
								Cultivar	0	21	4	0
								Landrace	0	69	27	2

## Sheet: Figure 2
Source Data Fig. 2b Heading time (days) of HtL1-OE, HtL1-RNAi and KN199 plants.
	KN199	OE3	OE5	Ri1	Ri2
	79	68	69	88	98
	71	64	68	90	108
	73	71	69	93	103
	74	69	69	95	103
	74	68	69	85	105
	80	75	70	88	104
	81	76	70	95	101
	76	75	72	102	104
	78	77	74	97	98
	79	78	75	101	102
	78	73	76	90	98
	70	71	76	92	99
	74	66	76	93	93
	71	66	77	93	92
	71	69	70	94	95
	79	70	72	95	96
	71	77	71	93	94
	79	73	78	93	91
	71	72	74	97	96
	77	71	73	102	95
Source Data Fig. 2c The relative mRNA abundance of HtL1 in HtL1-OE and HtL1-RNAi lines, as well as KN199.
	KN199	OE3	OE5	Ri1	Ri2
	1	6.239	8.1733	0.1091	0.1213
	1	6.7737	5.302	0.5577	0.3019
	1	10.2093	9.6203	0.3857	0.2053
Source Data Fig. 2d The relative mRNA abundance of VRN1in HtL1-OE and HtL1-RNAi lines, as well as KN199.
	KN199	OE3	OE5	Ri1	Ri2
	1	4.60069	5.762	0.187453	0.484801
	1	3.81644	4.82116	0.237789	0.3275
	1	3.48236	5.01194	0.137117	0.294511
Source Data Fig. 2g Enzyme kinetic curve of in vitro purified HtL1.
	(Sec)	0	60	120	150	240	300
	HtL1-GST	0.731	0.721	0.699	0.689	0.674	0.665
		0.738	0.717	0.704	0.695	0.687	0.682
		0.75	0.728	0.709	0.702	0.695	0.687
	GST	0.686	0.685	0.684	0.683	0.682	0.681
		0.702	0.701	0.701	0.7	0.7	0.699
		0.687	0.685	0.683	0.683	0.683	0.682
Source Data Fig. 2h Enzyme activity assays of in vitro purified HtL1.
	HtL1-GST	GST
	743.071	117.327
	977.726	70.3962
	907.329	93.8617
Source Data Fig. 2i Aldolase activity analysis in HtL1-OE and HtL1-RNAi plants with 21 days of vernalization treatment.
	KN199	OE3	OE5	OE6	Fi1	Fi2	Fi6
	669.875	766.146	835.007	745.518	439.296	572.135	477.372
	630.831	722.625	710.712	835.882	504.63	574.402	441.551
	604.485	763.862	766.047	724.061	478.282	529.931	449.133

## Sheet: Figure 3
Source Data Fig. 3b Co-IP analysis shows the interaction between HtL1-HA and TaCDPK13-GFP.
Source Data Fig. 3c TaCDPK13 phosphorylates HtL1 in vitro.
Source Data Fig. 3d Vernalization inhibits phosphorylation of HtL1.
Source Data Fig. 3e TaCDPK13 inhibits the aldolase activity of HtL1 in tobacco leaves.
HtL1-HA+pBI121-GFP			HtL1-HA +TaCDPK13-GFP
	1			0.6
	1			0.59
	1			0.7
Source Data Fig. 3f Vernalization significantly increases total aldolase activity in HtL1-OE plants.
	V0	V21
	982.828	1284.91
	964.206	1142.84
	1096.63	1320.42

## Sheet: Figure 4
Source Data Fig. 4b Heading time (days) between TaCDPK13-OE lines and KN199, as well as tacdpk13 mutants and wild-type KN9204.
	KN199	C-OE4	C-OE10	C-OE13	KN9204	tacdpk13-1	tacdpk13-2
	66	76	72	76	76	58	71
	59	81	75	75	84	62	73
	61	77	73	75	84	62	78
	58	79	72	77	83	64	77
	70	79	76	74	86	69	74
	53	80	79	64	88	69	71
	64	76	80	71	89	60	73
	61	72	71	72	80	62	72
	66	63	77	71	82	63	71
	72	79	64	74	83	68	76
	65	75	84	71	85	65	75
	71	65	83	77	91	66	77
	51	71	80	73
	61	81	82	70
	66	81	79	70
	60	70	70	71
	61	72	75	70
	63	76	78	75
	64	80	80	76
	67	80	79	71
Source Data Fig. 4c The relative mRNA abundance of TaCDPK13 in TaCDPK13-OE and KN199 plants with 21 days of vernalization.
	KN199	C-OE4	C-OE10	C-OE13
	1	6.51408	4.82975	2.51792
	1	10.8532	4.34067	2.058
	1	12.4493	5.61543	2.48656
Source Data Fig. 4d The relative mRNA abundance of VRN1 in TaCDPK13-OE lines.
	KN199	C-OE4	C-OE10	C-OE13
	1	0.700782	0.704295	0.679967
	1	0.429198	0.61109	0.435395
	1	0.775156	0.475932	0.51713
Source Data Fig. 4e The relative mRNA abundance of VRN1 in tacdpk13 mutants.
	KN9204	tacdpk13-1	tacdpk13-2
	1	8.06874	3.88801
	1	9.76896	3.70194
	1	7.08752	3.04681
Source Data Fig. 4f The total aldose activity analysis in TaCDPK13-OE plants with 21 days of vernalization.
	KN199	C-OE4	C-OE10	C-OE13
	5868.47	4619.96	4780.95	5183.3
	5456.44	4998.26	5336.58	4549.37
	5551.24	5071.09	4885.9	4902.65
Source Data Fig. 4g In vivo overexpressed TaCDPK13 increases the phosphorylation level of in vitro purified HtL1.

## Sheet: Figure 5
Source Data Fig. 5d Vernalization induces an enhanced O-GlcNAcylation level of HtL1 and promotes its accumulation in wheat.
Source Data Fig. 5e PUGNAc combined with GlcNAc inhibitors that modify O-GlcNAc levels impact HtL1 stability.
Source Data Fig. 5f Alloxan inhibitors that modify O-GlcNAc levels impact HtL1 stability.

## Sheet: Figure 6
Source Data Fig. 6a Detection of overall levels of H3K9ac, H3K14ac, H3K27ac, and H3K4me3 modification in HtL1-RNAi and KN199 plants vernalized for 21 days.
Source Data Fig. 6c ChIP-qPCR assay of H3K27ac levels in the indicated regions at VRN1 in HtL1-RNAi and KN199 plants following 21 days of vernalization.
		I	II	III	IV	V	VI			I	II	III	IV	V	VI
	KN199	28.0673	18.2983	16.5614	27.9296	30.5595	38.5295		P value	0.0371095	0.00124066	0.00773778	0.0436606	0.0150422	0.00294635
		29.3604	18.8749	17.2684	33.2608	38.0141	39.7643
		26.8264	18.3729	17.2024	31.0069	35.3904	37.4121
	HtL1-RNAi	22.7158	10.5857	15.0073	26.8428	25.3191	30.7361
		25.9185	11.5724	13.7853	24.7995	25.4328	27.719
		21.276	13.3268	15.102	26.0931	26.2305	25.6315
Source Data Fig. 6d ChIP-qPCR assay of H3K14ac levels in the indicated regions at VRN1 in HtL1-RNAi and KN199 plants following 21 days of vernalization.
		I	II	III	IV	V	VI			I	II	III	IV	V	VI
	KN199	15.7057	11.1619	12.0518	25.4106	29.8979	30.0048		Pvalue	0.000241977	0.000722697	0.000154282	0.000714079	5.58426e-05	0.00130174
		15.1235	10.7118	11.3408	24.92	29.7235	31.1345
		14.5023	11.1452	12.0511	27.2339	28.1477	33.9196
	HtL1-RNAi	10.2835	6.50759	8.45089	14.3865	16.8938	16.7775
		10.5401	7.75114	8.45658	15.6608	15.3479	16.9547
		9.91661	6.54172	8.25281	17.1981	16.4689	11.7862
Source Data Fig. 6e ChIP-qPCR assay of H3K4me3 levels in the indicated regions at VRN1 in HtL1-RNAi and KN199 plants following 21 days of vernalization.
		I	II	III	IV	V	VI			I	II	III	IV	V	VI
	KN199	18.9884	9.35995	9.52943	26.7308	25.3351	30.7758		Pvalue	0.0146206	0.00186234	0.00258406	0.000126962	0.000599991	0.00279715
		18.1129	9.82292	9.67049	25.0804	25.174	29.1318
		17.408	10.182	9.69137	26.294	26.3592	29.9703
	HtL1-RNAi	14.1471	5.22376	8.39174	15.356	17.9379	20.6977
		15.0679	6.72302	7.64236	16.4028	15.0347	19.1473
		11.7189	6.31014	8.20936	16.8973	16.7422	14.9419

## Sheet: Supplementary Figure 3
Source Data Supplementary Fig. 3a Tissue-specific expression profile of TraesCS3A02G391100/FBA10 and other candidate genes.
			root_Z10	root_Z13	root_Z39	stem_Z30	stem_Z32	stem_Z65	leaf_Z10	leaf_Z23	leaf_Z71	spike_Z32	spike_Z39	spike_Z65	grain_Z71	grain_Z75	grain_Z85
TraesCS3A02G391700			2.38416	1.54985	1.72188	2.21464	1.30674	0.741102	0.904086	0.690732	0.119748	2.46547	2.77262	1.55883	1.26275	0.204973	0.214114
			2.11598	0.967404	1.5465	1.97388	1.24121	0.605219	0.864662	0.596547	0.113122	2.46278	2.3252	1.20969	1.06364	0.157022	0.151875
			2.65234	2.1323	1.89726	2.4554	1.37227	0.876985	0.94351	0.784917	0.126374	2.46816	3.22004	1.90797	1.46186	0.252924	0.276353
TraesCS3A02G392700			0	0	0.028448	0	0	0	0	0	0	0	0.14191	0	0.056515	0	0
			0	0	0	0	0	0	0	0	0	0	0	0	0	0	0
			0	0	0.056896	0	0	0	0	0	0	0	0.28382	0	0.11303	0	0
TraesCS3A02G391300			0	0	0	0	0	0	0	0	0	0	0	84.5189	0.111431	0	0
			0	0	0	0	0	0	0	0	0	0	0	72.8056	0.089168	0	0
			0	0	0	0	0	0	0	0	0	0	0	96.2322	0.133694	0	0
TraesCS3A02G392300			0	0	0	0.017753	0.017746	0	0	0	0	0.425103	0.300078	0.087493	0.234594	0	0
			0	0	0	0	0	0	0	0	0	0.40402	0.249309	0.060551	0.220841	0	0
			0	0	0	0.035506	0.035492	0	0	0	0	0.446186	0.350847	0.114435	0.248347	0	0
TraesCS3A02G392800			1.50805	7.27148	6.5539	1.61077	2.96042	1.83441	0.993863	2.7049	15.1855	0.008524	0.356164	2.56698	0.731985	0.106865	0
			1.26179	6.77047	4.12894	1.20306	2.6136	1.62723	0.723337	2.27404	15.0995	0	0.261623	1.89596	0.573409	0.08542	0
			1.75431	7.77249	8.97886	2.01848	3.30724	2.04159	1.26439	3.13576	15.2715	0.017048	0.450705	3.238	0.890561	0.12831	0
TraesCS3A02G391800			10.5579	4.91766	5.38326	15.5916	3.98105	0.123193	5.30875	3.2533	0.071555	30.5159	6.28978	4.9551	7.15079	0.403216	0.053776
			9.41706	2.3123	4.13092	15.2789	3.97693	0.073887	4.0903	3.0509	0.061587	25.505	5.00991	3.91189	6.15656	0.399191	0.035769
			11.6987	7.52302	6.6356	15.9043	3.98517	0.172499	6.5272	3.45569	0.081523	35.5268	7.56965	5.99831	8.14502	0.407241	0.071783
TraesCS3A02G393100			0	0	0	0.018662	0.138879	0	0	0	0	0.020864	0.08703	0.058605	0.043952	0	0
			0	0	0	0	0.137768	0	0	0	0	0	0.082268	0.037921	0.04137	0	0
			0	0	0	0.037324	0.13999	0	0	0	0	0.041728	0.091792	0.079289	0.046534	0	0
TraesCS3A02G391600			8.75133	13.8811	14.6393	5.58979	5.74667	4.3844	0.771138	2.01968	2.0078	1.92636	2.58498	1.75364	1.14349	0.348098	1.03646
			7.8821	9.42527	12.9767	5.5738	5.62876	4.27614	0.729569	1.99456	1.64102	1.92106	2.41967	1.54198	1.13303	0.30635	1.03163
			9.62056	18.3369	16.3019	5.60578	5.86458	4.49266	0.812707	2.0448	2.37458	1.93166	2.75029	1.9653	1.15395	0.389846	1.04129
TraesCS3A02G392400			0.006939	0.132454	0.149527	0	0	0.055602	0	0.02257	0.008903	0	0.008037	0	0	0	0.014814
			0	0	0.014368	0	0	0	0	0	0	0	0	0	0	0	0
			0.013878	0.264908	0.284686	0	0	0.111204	0	0.04514	0.017806	0	0.016074	0	0	0	0.029628
TraesCS3A02G391200			604.218	325.004	280.869	239.924	125.782	262.162	305.555	131.64	18.0357	94.1004	108.759	472.095	153.363	39.2334	41.9612
			397.902	288.563	273.138	208.096	117.31	262.119	294.553	129.959	16.0969	68.3031	106.609	230.861	151.771	37.0112	37.7858
			810.534	361.445	288.6	271.752	134.254	262.205	316.557	133.321	19.9744	119.898	110.909	713.329	154.955	41.4556	46.1366
TraesCS3A02G392000			0.929805	0.741255	0.356621	0.030104	0.161156	3.17362	0.249659	0.051999	0.55807	0	0	0.225364	0.110569	4.49878	0
			0.892124	0.148978	0	0	0.154503	2.59294	0.119774	0	0.52563	0	0	0.129889	0.068019	4.29515	0
			0.967486	1.33353	0.713242	0.060208	0.167809	3.7543	0.379544	0.103998	0.59051	0	0	0.320839	0.153119	4.70241	0
TraesCS3A02G392900			0.306602	0.539583	0.421204	0.944125	1.16423	0.518331	0.314381	0.428918	1.63989	0.310787	3.91384	0.749235	0.489231	0.055159	0.068112
			0.272043	0.332319	0.389447	0.680189	1.15571	0.27785	0.286766	0.355278	1.50331	0.195139	3.59989	0.739242	0.44219	0.052191	0.024402
			0.341161	0.746847	0.452961	1.20806	1.17275	0.758812	0.341996	0.502558	1.77647	0.426435	4.22779	0.759228	0.536272	0.058127	0.111822
TraesCS3A02G391500			74.5139	93.4137	81.1271	81.4845	75.4488	51.2722	48.8329	28.0852	11.8608	56.6019	94.3456	96.7727	93.0943	37.54	78.1619
			71.6193	61.4112	58.5422	78.955	70.6861	47.7125	47.0119	26.8486	11.5492	52.4878	86.927	92.1926	88.6635	34.0847	73.0842
			77.4085	125.416	103.712	84.014	80.2115	54.8319	50.6539	29.3218	12.1724	60.716	101.764	101.353	97.5251	40.9953	83.2396
TraesCS3A02G392500			0	0	0	0	0	0	0	0	0	0	0	0	0	0	0
			0	0	0	0	0	0	0	0	0	0	0	0	0	0	0
			0	0	0	0	0	0	0	0	0	0	0	0	0	0	0
TraesCS3A02G391100			450.367	376.785	365.029	313.057	170.86	147.456	184.075	83.1823	26.4626	123.71	189.242	422.855	190.028	49.1406	28.2372
			416.407	369.538	349.518	300.001	170.72	141.541	179.06	80.1654	25.0578	118.126	179.881	379.121	183.606	44.3941	24.7062
			484.327	384.032	380.54	326.113	171	153.371	189.09	86.1992	27.8674	129.294	198.603	466.589	196.45	53.8871	31.7682
TraesCS3A02G392100			1.07006	0.575717	1.14321	2.48547	1.5344	0.047184	1.124	0.860877	0.155436	3.10313	3.10747	0.982743	1.19558	0.07126	1.58648
			0.867582	0.067461	1.12014	1.64662	1.44251	0	0.556411	0.858975	0.063466	2.89597	2.98279	0.835923	1.14356	0.050955	1.08254
			1.27254	1.08397	1.16628	3.32432	1.62629	0.094368	1.69159	0.862779	0.247406	3.31029	3.23215	1.12956	1.2476	0.091565	2.09042
TraesCS3A02G392600			0.03367	0.024164	0.007318	0.006838	0	0.042852	0.042738	0.02542	0.075279	0.015022	0.015561	0.00662	0.016005	0.010339	0.018225
			0.024339	0	0	0	0	0.028282	0	0.023305	0.058602	0.013654	0.014521	0	0.015299	0.007428	0
			0.043001	0.048328	0.014636	0.013676	0	0.057422	0.085476	0.027535	0.091956	0.01639	0.016601	0.01324	0.016711	0.01325	0.03645
TraesCS3A02G393000			6.64282	5.17183	4.99512	6.56341	7.27598	3.63654	2.39819	2.23333	2.37694	5.34992	5.28722	3.68885	3.32284	0.849691	0.669582
			6.43304	4.98843	4.84767	6.25657	7.26939	3.55581	2.12358	1.90712	2.3654	4.9005	4.81123	3.68422	3.17938	0.768877	0.631781
			6.8526	5.35523	5.14257	6.87025	7.28257	3.71726	2.6728	2.55954	2.38848	5.79934	5.76321	3.69348	3.4663	0.930505	0.707383
TraesCS3A02G391400			24.5167	20.0298	19.0202	8.69529	9.65909	15.654	6.85679	13.7112	37.6267	4.47714	8.02915	14.6684	9.49151	4.31475	8.16549
			23.7523	15.5695	14.0761	8.23987	9.58927	15.6479	6.60288	13.4603	37.5417	3.65465	7.11044	12.3443	8.82475	4.03822	7.77825
			25.2811	24.4901	23.9643	9.15071	9.72891	15.6601	7.1107	13.9621	37.7117	5.29963	8.94786	16.9925	10.1583	4.59128	8.55273
TraesCS3A02G392200			1.40387	2.24642	2.56532	2.2218	1.9174	3.33346	5.10642	5.3957	9.12492	2.2379	2.39702	3.81612	2.77853	0.384099	1.9171
			1.1356	1.75884	1.37965	1.99147	1.75082	3.27971	3.87658	4.76476	8.42347	2.22747	2.32839	3.44366	2.39743	0.374074	1.72634
			1.67214	2.734	3.75099	2.45213	2.08398	3.38721	6.33626	6.02664	9.82636	2.24833	2.46564	4.18858	3.15963	0.394124	2.10786
TraesCS3A02G391000			8.14412	12.0984	10.3552	13.0004	8.1956	2.93834	5.57438	4.52502	9.49629	11.9861	17.4163	15.9443	9.09894	1.50413	2.70912
			7.78115	8.62628	8.9537	11.2389	8.12094	2.88003	4.7886	4.34346	8.75877	11.9413	17.1936	14.2401	8.35028	1.43778	2.33676
			8.50709	15.5705	11.7567	14.7619	8.27026	2.99665	6.36016	4.70658	10.2338	12.0309	17.639	17.6485	9.8476	1.57048	3.08148
Source Data Supplementary Fig. 3b Heading time analysis between two haplotypes of TraesCS3A02G391200Hap-1 and TraesCS3A02G391200Hap-2.
	TraesCS3A02G391200Hap-1		TraesCS3A02G391200Hap-2
		186.456		190.267
		187.727		185.503
		185.821		186.139
		209.005		189.632
		186.139		189.95
		185.821		186.774
		185.503		189.314
		188.997		198.842
		187.091		190.902
		188.044		191.22
		198.207		190.267
		187.727		196.301
		186.774		188.679
		186.774		185.503
				188.362
				188.362
				187.409
				188.997
				187.727
				186.456
				190.267
				189.314
				189.314
				187.091
				187.091
				189.632
				187.409
				185.821
				189.632
				186.456
				188.044
				188.997
				184.868
				187.409
				188.679
				186.774
				187.409
				191.22
				188.362
				186.456
				190.902
				188.362
				189.632
				190.585
				189.632
				187.727
				190.585
				195.666
				188.362
				191.22
				188.679
				188.997
				187.091
				187.091
				188.044
				187.727
				186.456
				189.632
Source Data Supplementary Fig. 3c Heading time analysis between two haplotypes of TraesCS3A02G391500Hap-1 and TraesCS3A02G391500Hap-2 .
	TraesCS3A02G391500Hap-1		TraesCS3A02G391500Hap-2
		187.727		185.503
		185.821		189.314
		209.005		186.139
		186.139		189.632
		186.139		189.95
		185.503		186.774
		188.997		189.314
		187.091		198.842
		188.044		198.842
		185.503		190.902
		198.207		195.666
		187.727		190.902
		186.774		191.22
				190.267
				196.301
				188.679
				188.362
				188.362
				192.173
				187.409
				188.997
				187.727
				186.456
				190.267
				185.821
				189.314
				189.314
				188.044
				187.409
				187.091
				187.091
				189.632
				187.409
				185.821
				189.632
				186.456
				188.997
				184.868
				187.409
				188.679
				186.774
				188.044
				187.409
				191.22
				187.727
				188.362
				186.456
				190.902
				188.362
				189.632
				190.585
				189.632
				188.997
				190.902
				187.727
				190.585
				195.666
				188.362
				191.22
				188.044
				190.902
				188.679
				188.997
				187.091
				187.091
				188.044
				187.727
				186.456
				189.632
				185.503

## Sheet: Supplementary Figure 4
Source Data Supplementary Fig. 4a The differences in heading time among materials containing two different Hap-1 and Hap-2 of TraesCS3A02G391100 in 2014						Source Data Supplementary Fig. 4b The differences in heading time among materials containing two different Hap-1 and Hap-2 of TraesCS3A02G391100 in 2015.					Source Data Supplementary Fig. 4c The differences in heading time among materials containing two different Hap-1 and Hap-2 of TraesCS3A02G391100 in 2016.
Hap-1		Hap-2				Hap-1		Hap-2			Hap-1		Hap-2
accessions	Heading time	accessions	Heading time			accessions	Heading time	accessions	Heading time		accessions	Heading time	accessions	Heading time
Jimai 26	185	Bima 1	189			Jimai 26	186	Bima 1	190		Jimai 26	187	Bima 1	186
Yangmai 158	186	Shijiazhuang 54	189			Yangmai 158	187	Shijiazhuang 54	192		Yangmai 158	185	Shijiazhuang 54	187
Mianyang 26	185	Jinan 2	191			Mianyang 26	188	Jinan 2	191		Mianyang 26	184	Jinan 2	187
Zhoumai 18	189	Neixiang 5	185			Zhoumai 18	190	Neixiang 5	189		Zhoumai 18	188	Neixiang 5	186
Shi 4185	186	Fengchan 3	191			Shi 4185	188	Fengchan 3	192		Shi 4185	187	Fengchan 3	188
Xinong 979	187	Taishan 1	191			Xinong 979	190	Taishan 1	191		Xinong 979	187	Taishan 1	187
Xiaoyan 6	188	Ganmai 8	188			Xiaoyan 6	190	Ganmai 8	192		Xiaoyan 6	185	Ganmai 8	193
Chuanmai 42	186	Lumai 14	188			Chuanmai 42	186	Lumai 14	189		Chuanmai 42	188	Lumai 14	189
Shiluan 02-1	186	Mianyang 15	185			Shiluan 02-1	187	Mianyang 15	185		Shiluan 02-1	187	Mianyang 15	186
Xinmai 26	186	Bainong 3217	185			Xinmai 26	187	Bainong 3217	190		Xinmai 26	186	Bainong 3217	187
Shijiazhuang 8	187	Shaannong 7859	189			Shijiazhuang 8	189	Shaannong 7859	191		Shijiazhuang 8	187	Shaannong 7859	187
Paozimai	186	Yumai 2	188			Paozimai	187	Yumai 2	186		Paozimai	184	Yumai 2	189
		Yangmai 5	185					Yangmai 5	186				Yangmai 5	188
		Jinan 13	191					Jinan 13	191				Jinan 13	189
		Yannong 19	189					Yannong 19	191				Yannong 19	188
		Jinan 17	187					Jinan 17	188				Jinan 17	187
		Wenmai 6	187					Wenmai 6	188				Wenmai 6	186
		Ningchun 4	188					Ningchun 4	186				Ningchun 4	187
		Zhoumai 9	188					Zhoumai 9	192				Zhoumai 9	189
		Yumai 18	186					Yumai 18	188				Yumai 18	188
		Yumai 41	185					Yumai 41	186				Yumai 41	186
		Lumai 15	185					Lumai 15	188				Lumai 15	186
		Jimai 38	187					Jimai 38	190				Jimai 38	187
		Jimai 19	188					Jimai 19	191				Jimai 19	188
		Zhengmai 366	184					Zhengmai 366	184				Zhengmai 366	186
		Handan 6172	186					Handan 6172	189				Handan 6172	187
		Jimai 22	189					Jimai 22	189				Jimai 22	188
		Huaimai 20	187					Huaimai 20	189				Huaimai 20	188
		Hengguan 35	187					Hengguan 35	188				Hengguan 35	187
		Zhoumai 22	197					Zhoumai 22	189				Zhoumai 22	188
		Bainong AK 58	187					Bainong AK 58	189				Bainong AK 58	187
		Zhoumai 16	188					Zhoumai 16	190				Zhoumai 16	187
		Jiangdongmen	186					Jiangdongmen	188				Jiangdongmen	185
		Funo	191					Funo	193				Funo	189
		Early Premium	189					Early Premium	187				Early Premium	189
		Bima 4	191					Bima 4	191				Bima 4	187
		Xinong 6028	191					Xinong 6028	192				Xinong 6028	189
		Youzimai	191					Youzimai	191				Youzimai	187
		Mazhamai	189					Mazhamai	190				Mazhamai	188
		Chengduguangtou	189					Chengduguangtou	193				Chengduguangtou	191
		Beijing 8	188					Beijing 8	189				Beijing 8	186
		St 2422/464	191					St 2422/464	192				St 2422/464	189
		Lovrin 10	195					Lovrin 10	197				Lovrin 10	196
		Fan 6	186					Fan 6	191				Fan 6	188
		Aimengniu	191					Aimengniu	192				Aimengniu	191
		Chinses Spring	189					Chinses Spring	192				Chinses Spring	192
		Wangshuibai	188					Wangshuibai	191				Wangshuibai	187
		Fumai	189					Fumai	191				Fumai	187
		Zhongmai 175	185					Zhongmai 175	189				Zhongmai 175	187
		Jinmai 47	185					Jinmai 47	189				Jinmai 47	187
		Zhongyou 9507	187					Zhongyou 9507	190				Zhongyou 9507	187
		Liangxing 66	188					Liangxing 66	187				Liangxing 66	188
		Sumai 3	187					Sumai 3	188				Sumai 3	184
		Yannong 21	190					Yannong 21	191				Yannong 21	188
		Yanzhan 4110	185					Yanzhan 4110	188				Yanzhan 4110	183
		Xiaoyan 22	185					Xiaoyan 22	187				Xiaoyan 22	186
		Chanbuzhi	189					Chanbuzhi	192				Chanbuzhi	189
		Zaoxiaomai	188					Zaoxiaomai	186				Zaoxiaomai	186
		Sanyuehuang	188					Sanyuehuang	191				Sanyuehuang	189
		Zijiehong	200					Zijiehong	200				Zijiehong	198
		Galaohan	199					Galaohan	198				Galaohan	NA
		Huoliyan	195					Huoliyan	196				Huoliyan	197
		Baimazha	191					Baimazha	191				Baimazha	191
		Baihuamai	191					Baihuamai	192				Baihuamai	191
		Zhushimai	189					Zhushimai	192				Zhushimai	190
		Aifeng 3	188					Aifeng 3	190				Aifeng 3	187

## Sheet: Supplementary Figure 5
Source Data Supplementary Fig.5 Expression analysis of HtL1/FBA10 in Hap-1 and Hap-2 groups.
Hap-1						Hap-2
accessions	Relative expression	Relative expression	Relative expression			accessions	Relative expression	Relative expression	Relative expression
Jimai 26	0.942955	0.942915	1.27555			Bima 1	0.618434	0.990551	0.895216
Yangmai 158	2.6867	2.21281	1.96565			Shijiazhuang 54	1.13725	1.22755	1.66158
Mianyang 26	1.28769	1.00785	1.00863			Taishan 1	1.18091	1.15563	0.801881
Zhoumai 18	1.32263	1.45738	1.33964			Mianyang 15	0.728102	0.733224	0.537374
Shi 4185	1.43882	1.11583	1.17814			Bainong 3217	0.907316	0.941655	0.547986
Xinong 979	1.38034	0.829204	0.969319			Yumai 2	1.20811	1.19147	0.894307
Xiaoyan 6	1.44423	1.15834	1.00873			Yannong 19	1.14017	1.06339	0.895229
Chuanmai 42	1.60949	1.85373	1.39228			Wenmai 6	1.07896	1.16528	1.02931
Shiluan 02-1	1.33654	1.2481	1.21685			Ningchun 4	0.669026	0.898225	0.706837
Xinmai 26	1.27588	1.3508	1.22693			Jimai 22	1.16412	1.05559	1.29848
Shijiazhuang 8	1.21743	1.15292	1.17132			Huaimai 20	0.884354	1.27534	1.17922
Paozimai	1.12903	1.06477	1.23197			Mazhamai	1.18941	1.98461	1.09518
						Chengduguangtou	0.693877	1.62054	0.755408
						Chinses Spring	0.809369	1.71407	1.02298
						Wangshuibai	1.13267	1.76016	1.06015
						Jinmai 47	0.863625	2.32319	1.11725
						Chanbuzhi	1.05483	0.992515	1.18917
						Zaoxiaomai	0.954943	0.997259	0.807891
						Sanyuehuang	1.37496	1.03341	1.16568
						Zijiehong	1.22259	0.983224	1.11382
						Galaohan	1.42957	0.802037	2.32615
						Huoliyan	1.14672	0.868304	2.02707
						Aifeng 3	0.941128	0.65526	0.983344

## Sheet: Supplementary Figure 6
Source Data Supplementary Fig. 6 Haplotype frequency of TraesCS3A02G391100 across diploid, tetraploid, and heterohexaploid wheat accessions.
	class	Hap-D1	Hap-D4	Hap-D2	Hap-D3
	Domesticated einkorn	20	0	0	0
	Wild einkorn	20	0	0	0
	Domesticated emmer	0	9	1	1
	Urartu	0	0	0	21
	Wild emmer	0	8	3	0
	Cultivar	0	21	4	0
	Landrace	0	69	27	2

[truncated: 7 more sheets: Supplementary Figure 8, Supplementary Figure 9, Supplementary Figure 11, Supplementary Figure 15, Supplementary Figure 16, Supplementary Figure 17, Supplementary Figure 18]
